# Supplementary material for: De Novo Assembly of a Field Isolate Genome Reveals Novel Plasmodium vivax Erythrocyte Invasion Genes
Source: PLoS Negl Trop Dis. 2013 Dec 5;7(12):e2569. doi: 10.1371/journal.pntd.0002569 (PMC3854868; doi:10.1371/journal.pntd.0002569)
Supplement: Table S1 — Contigs generated from the C127 sample with their length, percentage of the contig sequence mapped to the reference genome (%Sal I), number of predicted genes and blast comparisons to the nucleotide (nt) and protein (nr) databases. (XLS) [file pntd.0002569.s010.xls]

## Sheet: Sheet1
Contig ID	Length (in bp)	%Sal I	Novel DNA sequence (in bp)	# Predicted Genes	Contains vir gene?	Position on P. knowlesi genome	Closest protein in nr database (for each predicted gene in the contig separated by semi columns)	Closest nucleotide sequence												-
45227	79842	0	79842	20	yes	7:567356-567652	variable surface protein Vir23-related [Plasmodium vivax Sal-1]; VIR-like CYIR protein [Plasmodium cynomolgi strain B]; NA; hypothetical protein PCYB_001320, partial [Plasmodium cynomolgi strain B]; variable surface protein Vir25-related [Plasmodium vivax Sal-1]; hypothetical protein VITISV_026793 [Vitis vinifera]; variable surface protein Vir5-related [Plasmodium vivax Sal-1]; variable surface p…	Plasmodium vivax isolate MalDB63VvD29 vir gene, partial sequence
49185	65349	0	65349	12	yes	10:22928-24976	Pv-fam-c protein [Plasmodium vivax Sal-1]; variable surface protein Vir6 [Plasmodium vivax Sal-1]; NA; variable surface protein Vir18 [Plasmodium vivax Sal-1]; GJ15185 [Drosophila virilis]; hypothetical protein PCYB_005710 [Plasmodium cynomolgi strain B]; Heat shock protein [Medicago truncatula]; NA; hypothetical protein [Plasmodium vivax Sal-1]; hypothetical protein [Plasmodium vivax Sal-1]; D-l…	Plasmodium knowlesi strain H chromosome 10, complete genome
45919	47631	0	47631	13	yes	13:544-2088	variable surface protein Vir24-related [Plasmodium vivax Sal-1]; Pv-fam-d protein [Plasmodium vivax Sal-1]; variable surface protein Vir12-related [Plasmodium vivax Sal-1]; hypothetical protein [Plasmodium vivax Sal-1]; variable surface protein vir 12, partial [Plasmodium vivax]; hypothetical protein PCYB_001530 [Plasmodium cynomolgi strain B]; variable surface protein Vir2/15-like [Plasmodium vi…	Plasmodium vivax SaI-1 PST-A protein partial mRNA
47449	44699	0	44699	12	yes	3:946223-946261	NA; variant surface protein Vir22/5/24 [Plasmodium vivax Sal-1]; hypothetical protein PCYB_002640, partial [Plasmodium cynomolgi strain B]; NA; hypothetical protein PCYB_004700 [Plasmodium cynomolgi strain B]; hypothetical protein PCYB_002160 [Plasmodium cynomolgi strain B]; variable surface protein Vir11 [Plasmodium vivax Sal-1]; variable surface protein Vir8-related [Plasmodium vivax Sal-1]; GD…	Plasmodium vivax isolate MalDB62VvD22 vir gene, partial sequence
48365	41112	0	41112	10	yes	7:1487692-1487713	variable surface protein Vir12-related [Plasmodium vivax Sal-1]; hypothetical protein [Plasmodium vivax Sal-1]; hypothetical protein [Plasmodium vivax Sal-1]; hypothetical protein HA1_02587 [Clostridium perfringens F262]; NA; variable surface protein Vir15, truncated [Plasmodium vivax Sal-1]; hypothetical protein PCYB_002380 [Plasmodium cynomolgi strain B]; predicted protein [Populus trichocarpa]…	Plasmodium vivax SaI-1 hypothetical protein PVX_005570 partial mRNA
48161	33807	0	33807	6	yes	12:2946366-2946381	hypothetical protein PCYB_003790, partial [Plasmodium cynomolgi strain B]; hypothetical protein PCYB_003590 [Plasmodium cynomolgi strain B]; hypothetical protein PCYB_003720 [Plasmodium cynomolgi strain B]; variable surface protein Vir1-related, truncated [Plasmodium vivax Sal-1]; hypothetical protein PCYB_008250, partial [Plasmodium cynomolgi strain B]; hypothetical protein PCYB_005260, partial …	Plasmodium vivax SaI-1 variable surface protein Vir1/9 partial mRNA
47935	33482	0	33482	3	yes	9:0-567	hypothetical protein Metvu_1335 [Methanocaldococcus vulcanius M7]; hypothetical protein [Plasmodium yoelii yoelii 17XNL]; predicted protein [Nematostella vectensis]	NA
42505	33080	0	33080	5	yes	NA	hypothetical protein PCYB_003730 [Plasmodium cynomolgi strain B]; hypothetical protein HMPREF9093_02109 [Fusobacterium sp. oral taxon 370 str. F0437]; hypothetical protein PCYB_003010 [Plasmodium cynomolgi strain B]; hypothetical protein HMPREF0991_01245 [Lachnospiraceae bacterium 2_1_58FAA]; hypothetical protein PCYB_002410 [Plasmodium cynomolgi strain B]	Plasmodium vivax SaI-1 hypothetical protein partial mRNA
44115	32651	0	32651	7	yes	NA	vir1 [Plasmodium vivax]; variable surface protein Vir22/24-related [Plasmodium vivax Sal-1]; hypothetical protein ZPR_0060 [Zunongwangia profunda SM-A87]; hypothetical protein [Plasmodium vivax Sal-1]; hypothetical protein [Plasmodium vivax Sal-1]; variable surface protein Vir4-related [Plasmodium vivax Sal-1]; vir1 [Plasmodium vivax]	NA
48657	31167	0	31167	10	yes	NA	reticulocyte-binding protein 2e [Plasmodium cynomolgi]; reticulocyte-binding protein 2e [Plasmodium cynomolgi]; reticulocyte-binding protein 2e [Plasmodium cynomolgi]; reticulocyte binding protein 2e [Plasmodium cynomolgi strain B]; hypothetical protein [Plasmodium vivax Sal-1]; hypothetical protein PCYB_002770 [Plasmodium cynomolgi strain B]; CYIR protein [Plasmodium cynomolgi strain B]; predict…	Plasmodium cynomolgi strain Cambodian reticulocyte-binding protein 2e (RBP2E) gene, complete cds
48254	31002	0	31002	5	yes	3:485903-485905	variable surface protein Vir12-related [Plasmodium vivax Sal-1]; variable surface protein Vir12-related [Plasmodium vivax Sal-1]; hypothetical protein [Paramecium tetraurelia strain d4-2]; variable surface protein Vir10-related [Plasmodium vivax Sal-1]; variable surface protein Vir25-related [Plasmodium vivax Sal-1]	Plasmodium vivax clone M37_27 variable surface protein vir 27 gene, complete cds
48792	29688	0	29688	4	yes	NA	variable surface protein Vir11 [Plasmodium vivax Sal-1]; vir11 [Plasmodium vivax]; variable surface protein Vir11 [Plasmodium vivax Sal-1]; variable surface protein Vir30 [Plasmodium vivax Sal-1]	Plasmodium vivax telomeric YAC clone, complete finished sequence
44120	27456	0	27456	7	yes	8:616229-616355	tryptophan-rich antigen (Pv-fam-a) [Plasmodium vivax Sal-1]; Pvstp1, truncated [Plasmodium vivax Sal-1]; hypothetical protein [Plasmodium vivax Sal-1]; variable surface protein Vir12 [Plasmodium vivax Sal-1]; NA; variable surface protein Vir17-like [Plasmodium vivax Sal-1]; hypothetical protein PCYB_001070 [Plasmodium cynomolgi strain B]	Plasmodium vivax SaI-1 tryptophan-rich antigen (Pv-fam-a) partial mRNA
48533	26924	0	26924	6	yes	NA	variable surface protein Vir5 [Plasmodium vivax Sal-1]; variable surface protein Vir5 [Plasmodium vivax Sal-1]; vir C1-16 [Plasmodium vivax]; variable surface protein Vir24-related [Plasmodium vivax Sal-1]; vir21 [Plasmodium vivax]; variable surface protein Vir14 [Plasmodium vivax Sal-1]	Plasmodium vivax telomeric YAC clone, complete finished sequence
49002	26206	0	26206	6	yes	NA	vir1 [Plasmodium vivax]; hypothetical protein PCYB_004320 [Plasmodium cynomolgi strain B]; hypothetical protein PCYB_006830 [Plasmodium cynomolgi strain B]; hypothetical protein PCYB_006830 [Plasmodium cynomolgi strain B]; hypothetical protein PCYB_006780, partial [Plasmodium cynomolgi strain B]; hypothetical protein PCYB_007280, partial [Plasmodium cynomolgi strain B]	Pig DNA sequence from clone CH242-51N1 on chromosome X, complete sequence
43146	26020	0	26020	7	yes	NA	variable surface protein Vir12-related [Plasmodium vivax Sal-1]; hypothetical protein [Plasmodium vivax Sal-1]; variable surface protein Vir12-like [Plasmodium vivax Sal-1]; variable surface protein Vir2/15-like [Plasmodium vivax Sal-1]; variable surface protein Vir 12-like [Plasmodium vivax Sal-1]; variable surface protein Vir12/24-related [Plasmodium vivax Sal-1]; hypothetical protein [Plasmodi…	Plasmodium vivax SaI-1 variable surface protein Vir12/24-related partial mRNA
48179	25096	0	25096	8	yes	NA	CYIR protein [Plasmodium cynomolgi strain B]; NA; glutathione peroxidase [Myxococcus xanthus DK 1622]; hypothetical protein [Plasmodium vivax Sal-1]; NusA antitermination factor [Ornithobacterium rhinotracheale DSM 15997]; hypothetical protein NEMVEDRAFT_v1g151844 [Nematostella vectensis]; hypothetical protein PCYB_003690 [Plasmodium cynomolgi strain B]; variable surface protein Vir33, truncated …	Plasmodium vivax telomeric YAC clone, complete finished sequence
49047	83882	70.5	24744	6	yes	9:16466-51948	hypothetical protein [Plasmodium vivax Sal-1]; GntR family transcriptional regulator [Oenococcus oeni AWRIB422]; actin [Plasmodium vivax Sal-1]; casein kinase II beta chain [Plasmodium vivax Sal-1]; hypothetical protein [Plasmodium vivax Sal-1]; hypothetical protein PCYB_091060 [Plasmodium cynomolgi strain B]	Plasmodium vivax SaI-1 hypothetical protein partial mRNA
49129	24701	0	24701	5	yes	NA	hypothetical protein PCYB_004980 [Plasmodium cynomolgi strain B]; variable surface protein Vir12-like [Plasmodium vivax Sal-1]; hypothetical protein PCYB_004000 [Plasmodium cynomolgi strain B]; hypothetical protein PCYB_004560, partial [Plasmodium cynomolgi strain B]; hypothetical protein PCYB_006230 [Plasmodium cynomolgi strain B]	Capnocytophaga ochracea DSM 7271, complete genome
47823	24582	0	24582	4	yes	NA	hypothetical protein PCYB_003980 [Plasmodium cynomolgi strain B]; NA; hypothetical protein PCYB_006210 [Plasmodium cynomolgi strain B]; NA	NA
45956	23261	0	23261	5	yes	NA	variable surface protein Vir 28/6-related [Plasmodium vivax Sal-1]; variable surface protein Vir27, truncated [Plasmodium vivax Sal-1]; variable surface protein Vir21 [Plasmodium vivax Sal-1]; hypothetical protein PCYB_006770 [Plasmodium cynomolgi strain B]; variable surface protein Vir24-related [Plasmodium vivax Sal-1]	Plasmodium vivax telomeric YAC clone, complete finished sequence
47698	22396	0	22396	3	yes	NA	variable surface protein Vir11 [Plasmodium vivax Sal-1]; variable surface protein Vir11 [Plasmodium vivax Sal-1]; variable surface protein Vir16/32-related [Plasmodium vivax Sal-1]	Plasmodium vivax SaI-1 variable surface protein Vir11 partial mRNA
47502	21924	0	21924	2	no	NA	pepT2 gene product [Clostridium ljungdahlii DSM 13528]; tryptophan-rich antigen (Pv-fam-a) [Plasmodium vivax Sal-1]	Plasmodium vivax SaI-1 Pv-fam-d protein partial mRNA
48060	21924	0	21924	4	yes	NA	variable surface protein Vir12-like [Plasmodium vivax Sal-1]; variable surface protein Vir12-related [Plasmodium vivax Sal-1]; variable surface protein Vir35 [Plasmodium vivax Sal-1]; variable surface protein Vir35 [Plasmodium vivax Sal-1]	Plasmodium vivax SaI-1 variable surface protein Vir12-like partial mRNA
48250	21837	0	21837	3	yes	NA	variable surface protein Vir35 [Plasmodium vivax Sal-1]; vir [Plasmodium vivax]; variable surface protein Vir35 [Plasmodium vivax Sal-1]	Plasmodium vivax isolate MalDB185VvC11 vir gene, partial sequence
49178	21605	0	21605	5	yes	NA	hypothetical protein PCYB_003410 [Plasmodium cynomolgi strain B]; vir9 [Plasmodium vivax]; variable surface protein Vir18 [Plasmodium vivax Sal-1]; vir9 [Plasmodium vivax]; CYIR protein, partial [Plasmodium cynomolgi strain B]	Plasmodium vivax telomeric YAC clone, complete finished sequence
47840	20941	0	20941	5	yes	NA	tryptophan/threonine-rich antigen [Plasmodium vivax Sal-1]; tryptophan-rich antigen (Pv-fam-a) [Plasmodium vivax Sal-1]; tryptophan-rich antigen (Pv-fam-a) [Plasmodium vivax Sal-1]; tryptophan/threonine-rich antigen [Plasmodium vivax Sal-1]; tryptophan-rich antigen (Pv-fam-a) [Plasmodium vivax Sal-1]	Plasmodium vivax SaI-1 tryptophan/threonine-rich antigen partial mRNA
49151	20858	0	20858	5	yes	NA	NA; variable surface protein Vir30 [Plasmodium vivax Sal-1]; vir [Plasmodium vivax]; hypothetical protein PCYB_006370 [Plasmodium cynomolgi strain B]; variable surface protein Vir29-like [Plasmodium vivax Sal-1]	Plasmodium vivax telomeric YAC clone, complete finished sequence
48452	20634	0	20634	3	yes	NA	variable surface protein Vir24-related [Plasmodium vivax Sal-1]; variable surface protein Vir7 [Plasmodium vivax Sal-1]; variable surface protein Vir21 [Plasmodium vivax Sal-1]	Plasmodium vivax telomeric YAC clone, complete finished sequence
48358	20069	0	20069	4	yes	NA	NA; hypothetical protein PCYB_004720 [Plasmodium cynomolgi strain B]; vir15 [Plasmodium vivax]; variable surface protein Vir18-like [Plasmodium vivax Sal-1]	Plasmodium vivax SaI-1 variable surface protein Vir6 partial mRNA
47946	19563	0	19563	4	yes	9:806-2204	NA; PREDICTED: microtubule-associated protein 6 [Bos taurus]; predicted protein [Nematostella vectensis]; Uncharacterized PPE family protein PPE24 [Cricetulus griseus]	NA
44150	19126	0	19126	5	no	14:2670107-2670346	PREDICTED: uncharacterized protein LOC100875290 [Megachile rotundata]; tryptophan-rich antigen (Pv-fam-a) [Plasmodium vivax Sal-1]; tryptophan-rich antigen (Pv-fam-a) [Plasmodium vivax Sal-1]; tryptophan-rich antigen (Pv-fam-a) [Plasmodium vivax Sal-1]; NA	Plasmodium vivax SaI-1 tryptophan-rich antigen (Pv-fam-a) partial mRNA
43429	19049	0	19049	1	no	10:16511-16651	Rrf2 family protein [Fusobacterium sp. 12_1B]	NA
43118	18949	0	18949	5	yes	NA	variable surface protein Vir11 [Plasmodium vivax Sal-1]; vir [Plasmodium vivax]; CYIR protein [Plasmodium cynomolgi strain B]; variable surface protein Vir35 [Plasmodium vivax Sal-1]; NA	Plasmodium vivax telomeric YAC clone, complete finished sequence
46552	18946	0	18946	2	yes	NA	variable surface protein Vir12-related [Plasmodium vivax Sal-1]; variable surface protein Vir12-related [Plasmodium vivax Sal-1]	Plasmodium vivax SaI-1 variable surface protein Vir12-related partial mRNA
48517	58836	67.93	18865	6	yes	13:2127077-2140677	hypothetical protein [Plasmodium vivax Sal-1]; NA; ribosomal S27a [Plasmodium vivax Sal-1]; proteosome subunit [Plasmodium vivax Sal-1]; hypothetical protein PCYB_001310 [Plasmodium cynomolgi strain B]; hypothetical protein [Plasmodium vivax Sal-1]	Plasmodium knowlesi strain H chromosome 13, complete genome
48263	18706	0	18706	4	yes	NA	Pv-fam-c protein [Plasmodium vivax Sal-1]; variable surface protein Vir4/32-like [Plasmodium vivax Sal-1]; hypothetical protein [Plasmodium vivax Sal-1]; variable surface protein Vir14 [Plasmodium vivax Sal-1]	Plasmodium vivax telomeric YAC clone, complete finished sequence
44543	18562	0	18562	2	yes	NA	variable surface protein Vir [Plasmodium vivax Sal-1]; hypothetical protein GCWU000324_00602 [Kingella oralis ATCC 51147]	Plasmodium vivax isolate MalDB62VvD22 vir gene, partial sequence
45123	18071	0	18071	4	yes	NA	hypothetical protein PCYB_006060 [Plasmodium cynomolgi strain B]; variable surface protein Vir35 [Plasmodium vivax Sal-1]; variable surface protein Vir22/24-like [Plasmodium vivax Sal-1]; hypothetical protein PCYB_003410 [Plasmodium cynomolgi strain B]	Plasmodium vivax SaI-1 variable surface protein Vir partial mRNA
44417	17921	0	17921	4	yes	NA	IPT/TIG domain-containing protein [Pseudoalteromonas spongiae UST010723-006]; variable surface protein Vir35 [Plasmodium vivax Sal-1]; variable surface protein Vir35 [Plasmodium vivax Sal-1]; hypothetical protein PGTG_02249 [Puccinia graminis f. sp. tritici CRL 75-36-700-3]	Plasmodium vivax SaI-1 variable surface protein Vir12 partial mRNA
46347	17491	0	17491	2	yes	13:2173523-2173571	variable surface protein Vir11 [Plasmodium vivax Sal-1]; variable surface protein Vir11 [Plasmodium vivax Sal-1]	Plasmodium vivax SaI-1 variable surface protein Vir35-like partial mRNA
49127	17428	0	17428	2	yes	NA	variable surface protein Vir17 [Plasmodium vivax Sal-1]; putative variable surface protein Vir35 [Plasmodium vivax]	Plasmodium vivax telomeric YAC clone, complete finished sequence
48952	17380	0	17380	4	yes	NA	RNA-directed DNA polymerase (EC 2.7.7.49) (clone DW15) - Arabidopsis thaliana retrotransposon Ta11-1; variable surface protein Vir18-like [Plasmodium vivax Sal-1]; NA; NA	Plasmodium vivax telomeric YAC clone, complete finished sequence
46685	36000	51.86	17329	4	no	7:0-714	hypothetical protein [Plasmodium vivax Sal-1]; tryptophan-rich antigen (Pv-fam-a) [Plasmodium vivax Sal-1]; tryptophan-rich antigen (Pv-fam-a) [Plasmodium vivax Sal-1]; tryptophan-rich antigen [Plasmodium cynomolgi strain B]	Plasmodium vivax reticulocyte binding protein 1 precursor (RBP1) gene, complete cds
44619	17253	0	17253	3	yes	NA	hypothetical protein PCYB_006730 [Plasmodium cynomolgi strain B]; hypothetical protein PCYB_002930 [Plasmodium cynomolgi strain B]; hypothetical protein PCYB_006210 [Plasmodium cynomolgi strain B]	NA
46066	17150	0	17150	5	yes	NA	Pv-fam-c protein [Plasmodium vivax Sal-1]; NA; variant surface protein Vir22/5/24 [Plasmodium vivax Sal-1]; hypothetical protein PCYB_003440 [Plasmodium cynomolgi strain B]; VIR-like CYIR protein [Plasmodium cynomolgi strain B]	Zebrafish DNA sequence from clone DKEY-195M11 in linkage group 6, complete sequence
46551	17128	0	17128	2	yes	NA	variable surface protein Vir11 [Plasmodium vivax Sal-1]; variable surface protein Vir11 [Plasmodium vivax Sal-1]	Plasmodium vivax SaI-1 variable surface protein Vir35-like partial mRNA
46497	17100	0	17100	3	yes	NA	NA; variable surface protein Vir12-like [Plasmodium vivax Sal-1]; NA	Plasmodium vivax SaI-1 variable surface protein Vir12-related partial mRNA
10154	16736	0	16736	3	yes	14:2767342-2767350	variable surface protein Vir2/15-like [Plasmodium vivax Sal-1]; hypothetical protein PCYB_006730 [Plasmodium cynomolgi strain B]; hypothetical protein PCYB_006610 [Plasmodium cynomolgi strain B]	Dictyostelium purpureum hypothetical protein, mRNA
47642	16113	0	16113	3	yes	NA	hypothetical protein PCYB_002770 [Plasmodium cynomolgi strain B]; hypothetical protein PCYB_004210 [Plasmodium cynomolgi strain B]; variable surface protein Vir16/32-related [Plasmodium vivax Sal-1]	Plasmodium vivax SaI-1 variable surface protein Vir16/32-related partial mRNA
48546	16027	0	16027	3	yes	NA	variable surface protein vir 27 [Plasmodium vivax]; variable surface protein Vir30 [Plasmodium vivax Sal-1]; NA	Plasmodium vivax telomeric YAC clone, complete finished sequence
48684	78610	76.6	15834	4	yes	3:29026-50695	hypothetical protein PCYB_031030, partial [Plasmodium cynomolgi strain B]; variable surface protein Vir15-like [Plasmodium vivax Sal-1]; variable surface protein Vir35, truncated [Plasmodium vivax Sal-1]; hypothetical protein [Plasmodium vivax Sal-1]	Plasmodium vivax SaI-1 hypothetical protein partial mRNA
46470	15790	0	15790	4	yes	NA	hypothetical protein PCYB_003020, partial [Plasmodium cynomolgi strain B]; hypothetical protein PCYB_006210 [Plasmodium cynomolgi strain B]; hypothetical protein PCYB_006210 [Plasmodium cynomolgi strain B]; hypothetical protein PCYB_007740, partial [Plasmodium cynomolgi strain B]	NA
47546	15712	0	15712	3	yes	NA	hypothetical protein PCYB_007350 [Plasmodium cynomolgi strain B]; vir1 [Plasmodium vivax]; hypothetical protein PCYB_003590 [Plasmodium cynomolgi strain B]	Plasmodium vivax telomeric YAC clone, complete finished sequence
49148	15126	0	15126	3	yes	NA	vir21 [Plasmodium vivax]; vir25 [Plasmodium vivax]; hypothetical protein PCYB_003390 [Plasmodium cynomolgi strain B]	Plasmodium vivax telomeric YAC clone, complete finished sequence
47016	15116	0	15116	2	yes	NA	variable surface protein Vir35 [Plasmodium vivax Sal-1]; variable surface protein Vir11 [Plasmodium vivax Sal-1]	NA
48204	14826	0	14826	5	yes	NA	variable surface protein Vir11 [Plasmodium vivax Sal-1]; VIR-like CYIR protein [Plasmodium cynomolgi strain B]; Interferon-induced very large GTPase 1 [Heterocephalus glaber]; hypothetical protein [Plasmodium vivax Sal-1]; hypothetical protein PCYB_006370 [Plasmodium cynomolgi strain B]	Plasmodium vivax SaI-1 variable surface protein Vir4/14-related partial mRNA
46883	14726	0	14726	4	yes	NA	NA; CYIR protein, partial [Plasmodium cynomolgi strain B]; variable surface protein Vir27, truncated [Plasmodium vivax Sal-1]; variable surface protein Vir6 [Plasmodium vivax Sal-1]	Plasmodium vivax SaI-1 variable surface protein Vir6 partial mRNA
48376	27804	47.42	14616	2	yes	12:3108329-3109276	variable surface protein Vir16-related [Plasmodium vivax Sal-1]; NA	Plasmodium vivax SaI-1 PST-A protein partial mRNA
49204	14573	0	14573	2	yes	NA	hypothetical protein PCYB_004810, partial [Plasmodium cynomolgi strain B]; variable surface protein Vir11 [Plasmodium vivax Sal-1]	Plasmodium vivax isolate MalDB57VvE27 vir gene, partial sequence
48444	14556	0	14556	3	yes	NA	variable surface protein Vir17 [Plasmodium vivax Sal-1]; vir29 [Plasmodium vivax]; CYIR protein [Plasmodium cynomolgi strain B]	Plasmodium vivax telomeric YAC clone, complete finished sequence
48549	14455	0	14455	3	yes	NA	variable surface protein Vir30 [Plasmodium vivax Sal-1]; NA; NA	Plasmodium vivax telomeric YAC clone, complete finished sequence
49133	14405	0	14405	2	yes	NA	variable surface protein Vir11 [Plasmodium vivax Sal-1]; variable surface protein Vir11 [Plasmodium vivax Sal-1]	Plasmodium vivax isolate MalDB63VvD29 vir gene, partial sequence
49099	14401	0	14401	2	yes	NA	variable surface protein Vir 28 [Plasmodium vivax Sal-1]; hypothetical protein PCYB_003590 [Plasmodium cynomolgi strain B]	Plasmodium vivax telomeric YAC clone, complete finished sequence
49069	14391	0	14391	3	yes	NA	vir3 [Plasmodium vivax]; variable surface protein Vir25, truncated [Plasmodium vivax Sal-1]; variable surface protein Vir30 [Plasmodium vivax Sal-1]	Plasmodium vivax telomeric YAC clone, complete finished sequence
47228	13925	0	13925	3	yes	NA	NA; hypothetical protein PCYB_006210 [Plasmodium cynomolgi strain B]; hypothetical protein PCYB_004560, partial [Plasmodium cynomolgi strain B]	Campylobacter lari RM2100, complete genome
47653	13869	0	13869	3	yes	NA	NA; NA; hypothetical protein [Plasmodium vivax Sal-1]	NA
49212	13543	0	13543	4	yes	NA	NA; CYIR protein, partial [Plasmodium cynomolgi strain B]; variable surface protein Vir2/15-like [Plasmodium vivax Sal-1]; NA	Plasmodium vivax SaI-1 variable surface protein Vir6, truncated partial mRNA
49239	13504	0	13504	3	yes	NA	vir29 [Plasmodium vivax]; variable surface protein Vir33 [Plasmodium vivax Sal-1]; variable surface protein Vir30 [Plasmodium vivax Sal-1]	Plasmodium vivax telomeric YAC clone, complete finished sequence
47545	13273	0	13273	2	yes	NA	hypothetical protein PCYB_007320, partial [Plasmodium cynomolgi strain B]; hypothetical protein PCYB_003590 [Plasmodium cynomolgi strain B]	Plasmodium vivax telomeric YAC clone, complete finished sequence
48697	13262	0	13262	2	yes	NA	variable surface protein Vir11 [Plasmodium vivax Sal-1]; variable surface protein Vir24-like [Plasmodium vivax Sal-1]	Plasmodium vivax SaI-1 variable surface protein Vir24-like partial mRNA
48854	13198	0	13198	2	yes	NA	early transcription factor VETF large subunit [Raccoonpox virus]; NA	Plasmodium vivax SaI-1 variable surface protein Vir 28 partial mRNA
49226	13173	0	13173	3	yes	NA	vir [Plasmodium vivax]; hypothetical protein [Plasmodium vivax Sal-1]; putative ubiquitin-specific protease [Acanthamoeba castellanii mamavirus]	Plasmodium vivax SaI-1 variable surface protein Vir35 partial mRNA
46983	13135	0	13135	3	yes	NA	putative baseplate tail tube cap [Shigella phage Shfl2]; vir5 [Plasmodium vivax]; variable surface protein Vir24-related [Plasmodium vivax Sal-1]	Plasmodium vivax SaI-1 variable surface protein Vir 14-related partial mRNA
47519	13022	0	13022	3	yes	NA	vir1 [Plasmodium vivax]; vir [Plasmodium vivax]; hypothetical protein PCYB_001550 [Plasmodium cynomolgi strain B]	NA
47769	12996	0	12996	3	yes	NA	hypothetical protein PCYB_001550 [Plasmodium cynomolgi strain B]; variable surface protein Vir11 [Plasmodium vivax Sal-1]; vir1 [Plasmodium vivax]	Nasonia vitripennis strain HiCD12 12S ribosomal RNA gene, partial sequence; tRNA-Ala, 16S ribosomal RNA, and tRNA-Leu genes, complete sequence; and NADH dehydrogenase subunit 1 (nad1) gene, partial cds; mitochondrial
47165	12957	0	12957	2	yes	NA	hypothetical protein PCYB_006780, partial [Plasmodium cynomolgi strain B]; hypothetical protein PCYB_002720 [Plasmodium cynomolgi strain B]	Methanococcus voltae A3, complete genome
47603	12808	0	12808	2	yes	NA	hypothetical protein PCYB_007960 [Plasmodium cynomolgi strain B]; hypothetical protein PCYB_005910, partial [Plasmodium cynomolgi strain B]	Plasmodium vivax SaI-1 variable surface protein Vir30 partial mRNA
49144	12441	0	12441	4	yes	NA	variable surface protein Vir14 [Plasmodium vivax Sal-1]; pentatricopeptide repeat-containing protein, putative [Ricinus communis]; Pv-fam-c protein [Plasmodium vivax Sal-1]; hypothetical protein [Paramecium tetraurelia strain d4-2]	Plasmodium vivax SaI-1 variable surface protein Vir14 partial mRNA
44533	12385	0	12385	3	yes	NA	variable surface protein Vir17-like [Plasmodium vivax Sal-1]; hypothetical protein PCYB_003810, partial [Plasmodium cynomolgi strain B]; hypothetical protein bgla_1g28640 [Burkholderia gladioli BSR3]	NA
49210	12355	0	12355	3	yes	NA	hypothetical protein NCU01925 [Neurospora crassa OR74A]; variable surface protein Vir6-like [Plasmodium vivax Sal-1]; variable surface protein Vir30 [Plasmodium vivax Sal-1]	Plasmodium vivax telomeric YAC clone, complete finished sequence
47984	12299	0	12299	1	yes	7:1108515-1108516	hypothetical protein PCYB_006150, partial [Plasmodium cynomolgi strain B]	NA
45400	12279	0	12279	1	yes	3:935712-935984	vir [Plasmodium vivax]	Plasmodium vivax isolate MalDB62VvD22 vir gene, partial sequence
49202	12191	0	12191	4	yes	NA	variable surface protein Vir28-related [Plasmodium vivax Sal-1]; NA; variable surface protein Vir24-related [Plasmodium vivax Sal-1]; vir29 [Plasmodium vivax]	Plasmodium vivax telomeric YAC clone, complete finished sequence
47437	12121	0	12121	3	yes	NA	variable surface protein Vir30 [Plasmodium vivax Sal-1]; hypothetical protein [Plasmodium vivax Sal-1]; variable surface protein Vir11 [Plasmodium vivax Sal-1]	Zebrafish DNA sequence from clone CH1073-372C5 in linkage group 5, complete sequence
48029	12091	0	12091	2	yes	NA	variable surface protein Vir6 [Plasmodium vivax Sal-1]; hypothetical protein PCYB_003590 [Plasmodium cynomolgi strain B]	Plasmodium vivax SaI-1 variable surface protein Vir6 partial mRNA
45253	12079	0	12079	3	yes	NA	NA; variable surface protein Vir30 [Plasmodium vivax Sal-1]; CYIR protein, partial [Plasmodium cynomolgi strain B]	Plasmodium vivax telomeric YAC clone, complete finished sequence
49156	11944	0	11944	2	no	NA	NA; NA	Plasmodium vivax SaI-1 variable surface protein Vir6-like partial mRNA
48822	11881	0	11881	5	yes	NA	conserved hypothetical protein [Talaromyces stipitatus ATCC 10500]; hypothetical protein COPCOM_03756 [Coprococcus comes ATCC 27758]; variable surface protein Vir17, truncated [Plasmodium vivax Sal-1]; CDC1 [Coprinopsis cinerea okayama7#130]; variable surface protein Vir6, truncated [Plasmodium vivax Sal-1]	Plasmodium vivax SaI-1 variable surface protein Vir18-related partial mRNA
47910	11864	0	11864	1	no	NA	hypothetical protein AOL_s00054g146 [Arthrobotrys oligospora ATCC 24927]	Plasmodium vivax telomeric YAC clone, complete finished sequence
48890	11815	0	11815	3	yes	NA	variable surface protein Vir14-related [Plasmodium vivax Sal-1]; NA; hypothetical protein [Plasmodium vivax Sal-1]	NA
30928	22020	46.41	11798	4	yes	2:715457-718831	variable surface protein Vir22/24-related [Plasmodium vivax Sal-1]; variable surface protein Vir2/15-like [Plasmodium vivax Sal-1]; hypothetical protein PCYB_001950, partial [Plasmodium cynomolgi strain B]; variable surface protein Vir22/23-related [Plasmodium vivax Sal-1]	Plasmodium knowlesi strain H chromosome 2, complete genome
44170	11750	0	11750	1	yes	NA	variable surface protein Vir27-like, truncated [Plasmodium vivax Sal-1]	Medicago truncatula strain A17 clone mte1-26g9, complete sequence
47323	11688	0	11688	3	yes	NA	vir5 [Plasmodium vivax]; CYIR protein, partial [Plasmodium cynomolgi strain B]; hypothetical protein PCYB_003590 [Plasmodium cynomolgi strain B]	Plasmodium vivax telomeric YAC clone, complete finished sequence
44246	11673	0	11673	2	yes	5:1272491-1272579	hypothetical protein PCYB_005740, partial [Plasmodium cynomolgi strain B]; hypothetical protein PCYB_006150, partial [Plasmodium cynomolgi strain B]	NA
43691	11660	0	11660	3	yes	2:329725-329748	NA; hypothetical protein PCYB_005260, partial [Plasmodium cynomolgi strain B]; hypothetical protein PCYB_003590 [Plasmodium cynomolgi strain B]	Plasmodium vivax telomeric YAC clone, complete finished sequence
43482	11638	0	11638	1	yes	NA	hypothetical protein PCYB_003980 [Plasmodium cynomolgi strain B]	NA
43827	11560	0	11560	3	yes	NA	hypothetical protein PCYB_006830 [Plasmodium cynomolgi strain B]; hypothetical protein PCYB_004320 [Plasmodium cynomolgi strain B]; hypothetical protein PCYB_004980 [Plasmodium cynomolgi strain B]	NA
49187	11538	0	11538	3	yes	NA	variable surface protein Vir17-like [Plasmodium vivax Sal-1]; variable surface protein Vir27-related [Plasmodium vivax Sal-1]; hypothetical protein PCYB_004730, partial [Plasmodium cynomolgi strain B]	NA
44124	11532	0	11532	2	yes	NA	variable surface protein Vir35 [Plasmodium vivax Sal-1]; variable surface protein Vir11 [Plasmodium vivax Sal-1]	Plasmodium vivax SaI-1 variable surface protein Vir35 partial mRNA
46836	11416	0	11416	2	yes	NA	hypothetical protein PCYB_004120 [Plasmodium cynomolgi strain B]; hypothetical protein PCYB_007630, partial [Plasmodium cynomolgi strain B]	Plasmodium vivax SaI-1 variable surface protein Vir14 partial mRNA
48144	11303	0	11303	4	yes	NA	NA; NA; variable surface protein Vir12 [Plasmodium vivax Sal-1]; hypothetical protein [Plasmodium vivax Sal-1]	Plasmodium vivax SaI-1 hypothetical protein PVX_106215 partial mRNA
48928	11295	0	11295	1	yes	13:2163378-2163499	variable surface protein Vir32 [Plasmodium vivax Sal-1]	Plasmodium vivax telomeric YAC clone, complete finished sequence
47724	12015	6.02	11290	4	yes	NA	uncharacterized protein LOC100145323 [Xenopus (Silurana) tropicalis]; variable surface protein Vir16/32-related [Plasmodium vivax Sal-1]; hypothetical protein PCYB_006250 [Plasmodium cynomolgi strain B]; RAD protein [Plasmodium cynomolgi strain B]	Plasmodium vivax SaI-1 variable surface protein Vir16/32-related partial mRNA
48015	11159	0	11159	2	yes	NA	variable surface protein Vir35 [Plasmodium vivax Sal-1]; variable surface protein Vir35-like [Plasmodium vivax Sal-1]	Plasmodium vivax SaI-1 variable surface protein Vir35-like partial mRNA
48498	11124	0	11124	3	no	NA	NA; hypothetical protein PCYB_081040 [Plasmodium cynomolgi strain B]; Apoptosis-inducing factor 1, mitochondrial [Camponotus floridanus]	NA
48985	10891	0	10891	2	yes	NA	variable surface protein Vir14-related [Plasmodium vivax Sal-1]; variable surface protein Vir11 [Plasmodium vivax Sal-1]	Plasmodium vivax SaI-1 variable surface protein Vir14-related partial mRNA
46159	10883	0	10883	NA	yes	8:929416-929420	NA	Plasmodium vivax SaI-1 variable surface protein Vir10/35, truncated partial mRNA
44812	10860	0	10860	3	yes	2:22334-22474	vir [Plasmodium vivax]; hypothetical protein PCYB_008170 [Plasmodium cynomolgi strain B]; variable surface protein Vir24-related [Plasmodium vivax Sal-1]	Plasmodium vivax SaI-1 variable surface protein Vir4 partial mRNA
47706	10860	0	10860	2	yes	NA	vir10 [Plasmodium vivax]; variable surface protein Vir35-like [Plasmodium vivax Sal-1]	Plasmodium vivax SaI-1 variable surface protein Vir35-like partial mRNA
47854	10846	0	10846	3	yes	NA	NA; variable surface protein Vir2/15-like [Plasmodium vivax Sal-1]; NA	NA
44334	10718	0	10718	2	yes	NA	variable surface protein Vir35-like [Plasmodium vivax Sal-1]; variable surface protein Vir35 [Plasmodium vivax Sal-1]	Plasmodium vivax SaI-1 variable surface protein Vir35-like partial mRNA
45866	10650	0	10650	2	yes	NA	variable surface protein Vir25-related [Plasmodium vivax Sal-1]; variable surface protein Vir30 [Plasmodium vivax Sal-1]	NA
48664	10632	0	10632	2	yes	NA	hypothetical protein PCYB_002310 [Plasmodium cynomolgi strain B]; variable surface protein Vir6 [Plasmodium vivax Sal-1]	Plasmodium vivax telomeric YAC clone, complete finished sequence
47831	10591	0	10591	1	yes	NA	vir8 [Plasmodium vivax]	NA
48728	10582	0	10582	2	no	11:2367072-2367225	hypothetical protein [Plasmodium vivax Sal-1]; Putative ammonium transporter 3 [Crassostrea gigas]	Plasmodium vivax SaI-1 hypothetical protein PVX_106730 partial mRNA
46398	10554	0	10554	2	no	6:7955-8305	putative chloride channel protein, partial [Bassia scoparia]; NA	NA
49036	10474	0	10474	2	yes	NA	vir3 [Plasmodium vivax]; CYIR protein, partial [Plasmodium cynomolgi strain B]	Plasmodium vivax telomeric YAC clone, complete finished sequence
44636	10440	0	10440	2	yes	NA	variable surface protein Vir24-related [Plasmodium vivax Sal-1]; variable surface protein Vir7 [Plasmodium vivax Sal-1]	Plasmodium vivax SaI-1 variable surface protein Vir33 (truncated) partial mRNA
43450	10434	0	10434	1	yes	NA	vir9 [Plasmodium vivax]	Plasmodium vivax SaI-1 variable surface protein Vir11 partial mRNA
43890	10432	0	10432	3	yes	NA	variable surface protein Vir5-like [Plasmodium vivax Sal-1]; variable surface protein Vir16 [Plasmodium vivax Sal-1]; variable surface protein Vir21 [Plasmodium vivax Sal-1]	Plasmodium vivax SaI-1 variable surface protein Vir21 partial mRNA
47965	10370	0	10370	2	yes	NA	hypothetical protein PCYB_003020, partial [Plasmodium cynomolgi strain B]; hypothetical protein PCYB_007430, partial [Plasmodium cynomolgi strain B]	NA
47299	10333	0	10333	2	yes	NA	hypothetical protein PCYB_004730, partial [Plasmodium cynomolgi strain B]; hypothetical protein PCYB_004730, partial [Plasmodium cynomolgi strain B]	Mus musculus BAC clone RP24-217G23 from chromosome 18, complete sequence
48356	17347	40.89	10251	2	yes	3:910061-910169	Cc-nbs-lrr resistance protein [Medicago truncatula]; hypothetical protein PCYB_004210 [Plasmodium cynomolgi strain B]	Pig DNA sequence from clone CH242-29J1 on chromosome X, complete sequence
47983	10201	0	10201	1	yes	NA	variable surface protein Vir30 [Plasmodium vivax Sal-1]	Plasmodium vivax telomeric YAC clone, complete finished sequence
47609	10156	0	10156	2	yes	NA	hypothetical protein PCYB_003880 [Plasmodium cynomolgi strain B]; hypothetical protein PCYB_005740, partial [Plasmodium cynomolgi strain B]	NA
48921	10078	0	10078	2	yes	NA	Pv-fam-c protein [Plasmodium vivax Sal-1]; variable surface protein Vir6 [Plasmodium vivax Sal-1]	Plasmodium vivax SaI-1 variable surface protein Vir6 partial mRNA
43364	59163	83.01	10046	7	no	5:885667-888398	NA; RAD protein (Pv-fam-e) [Plasmodium vivax Sal-1]; NA; RAD protein (Pv-fam-e) [Plasmodium vivax Sal-1]; RAD protein (Pv-fam-e) [Plasmodium vivax Sal-1]; RAD protein (Pv-fam-e) [Plasmodium vivax Sal-1]; RAD protein (Pv-fam-e) [Plasmodium vivax Sal-1]	Plasmodium vivax SaI-1 RAD protein (Pv-fam-e) partial mRNA
49077	9905	0	9905	2	no	NA	hypothetical protein PCYB_006210 [Plasmodium cynomolgi strain B]; hypothetical protein PCYB_003830, partial [Plasmodium cynomolgi strain B]	NA
47914	9817	0	9817	1	yes	NA	variable surface protein Vir35 [Plasmodium vivax Sal-1]	Plasmodium vivax SaI-1 hypothetical protein PVX_061690 partial mRNA
47602	9715	0	9715	1	yes	NA	variable surface protein Vir7 [Plasmodium vivax Sal-1]	Plasmodium vivax SaI-1 variable surface protein Vir7 partial mRNA
48450	9685	0	9685	1	yes	NA	variable surface protein Vir21 [Plasmodium vivax Sal-1]	Plasmodium vivax telomeric YAC clone, complete finished sequence
49044	9645	0	9645	3	yes	NA	drug resistance transporter, EmrB/QacA subfamily [Frankia sp. CN3]; variable surface protein Vir6-like [Plasmodium vivax Sal-1]; variable surface protein Vir35 [Plasmodium vivax Sal-1]	Plasmodium vivax SaI-1 variable surface protein Vir6 partial mRNA
48044	9633	0	9633	2	yes	NA	variable surface protein Vir6 [Plasmodium vivax Sal-1]; vir29 [Plasmodium vivax]	Plasmodium vivax telomeric YAC clone, complete finished sequence
48821	9603	0	9603	1	yes	NA	vir10 [Plasmodium vivax]	Plasmodium vivax telomeric YAC clone, complete finished sequence
47490	9552	0	9552	1	yes	NA	hypothetical protein PCYB_003060, partial [Plasmodium cynomolgi strain B]	NA
43481	9542	0	9542	2	yes	NA	variable surface protein Vir11 [Plasmodium vivax Sal-1]; vir9 [Plasmodium vivax]	Plasmodium vivax SaI-1 variable surface protein Vir11 partial mRNA
45815	9526	0	9526	2	yes	3:22728-22919	NA; hypothetical protein PCYB_003020, partial [Plasmodium cynomolgi strain B]	NA
48050	9516	0	9516	3	yes	NA	hypothetical protein PCYB_003970 [Plasmodium cynomolgi strain B]; NA; vir26 [Plasmodium vivax]	Plasmodium vivax telomeric YAC clone, complete finished sequence
46168	9484	0	9484	1	yes	NA	variable surface protein Vir11 [Plasmodium vivax Sal-1]	Plasmodium vivax isolate MalDB176VvD01 vir gene, partial sequence
47963	9414	0	9414	2	yes	NA	variable surface protein Vir27 [Plasmodium vivax Sal-1]; hypothetical protein PCYB_003050, partial [Plasmodium cynomolgi strain B]	Plasmodium vivax telomeric YAC clone, complete finished sequence
48742	9392	0.12	9378	3	no	NA	ribonuclease T [Aggregatibacter aphrophilus ATCC 33389]; NA; PREDICTED: SLIT and NTRK-like family, member 4 [Gallus gallus]	NA
45893	9368	0	9368	2	yes	NA	PIKK family atypical protein kinase [Trichomonas vaginalis G3]; hypothetical protein PCYB_007350 [Plasmodium cynomolgi strain B]	Plasmodium vivax telomeric YAC clone, complete finished sequence
48807	9304	0	9304	3	yes	NA	variable surface protein Vir21 [Plasmodium vivax Sal-1]; hypothetical protein PCYB_001990 [Plasmodium cynomolgi strain B]; hypothetical protein PCYB_004980 [Plasmodium cynomolgi strain B]	Plasmodium vivax SaI-1 variable surface protein Vir12-related partial mRNA
47591	9281	0	9281	2	yes	NA	hypothetical protein PCYB_003690 [Plasmodium cynomolgi strain B]; hypothetical protein PCYB_004560, partial [Plasmodium cynomolgi strain B]	NA
48955	9233	0	9233	NA	yes	NA	NA	Plasmodium vivax telomeric YAC clone, complete finished sequence
44920	9227	0	9227	2	yes	NA	variable surface protein Vir32/4 [Plasmodium vivax Sal-1]; predicted protein [Naegleria gruberi]	Plasmodium vivax SaI-1 variable surface protein Vir32/4 partial mRNA
48104	9225	0	9225	2	yes	NA	variable surface protein Vir6 [Plasmodium vivax Sal-1]; variable surface protein Vir27, truncated [Plasmodium vivax Sal-1]	Plasmodium vivax telomeric YAC clone, complete finished sequence
48832	9205	0	9205	3	yes	NA	hypothetical protein NCER_101989 [Nosema ceranae BRL01]; variable surface protein Vir5 [Plasmodium vivax Sal-1]; variable surface protein Vir5 [Plasmodium vivax Sal-1]	Plasmodium vivax telomeric YAC clone, complete finished sequence
47592	9201	0	9201	1	yes	NA	hypothetical protein PCYB_003690 [Plasmodium cynomolgi strain B]	NA
48926	9193	0	9193	1	yes	NA	variable surface protein Vir11 [Plasmodium vivax Sal-1]	Plasmodium vivax SaI-1 variable surface protein Vir6 partial mRNA
43502	9045	0	9045	3	yes	NA	hypothetical protein PCYB_006770 [Plasmodium cynomolgi strain B]; variable surface protein Vir7-like [Plasmodium vivax Sal-1]; hypothetical protein [Plasmodium vivax Sal-1]	NA
48513	9038	0	9038	3	yes	NA	NA; variable surface protein Vir7 [Plasmodium vivax Sal-1]; variable surface protein Vir30 [Plasmodium vivax Sal-1]	Plasmodium vivax telomeric YAC clone, complete finished sequence
48770	8881	0	8881	2	yes	NA	vir3 [Plasmodium vivax]; vir [Plasmodium vivax]	Plasmodium vivax telomeric YAC clone, complete finished sequence
48669	8874	0	8874	2	yes	NA	hypothetical protein PCYB_004370, partial [Plasmodium cynomolgi strain B]; vir28 [Plasmodium vivax]	Plasmodium vivax telomeric YAC clone, complete finished sequence
44484	8856	0	8856	1	yes	NA	variable surface protein Vir30 [Plasmodium vivax Sal-1]	Plasmodium vivax SaI-1 variable surface protein Vir30, truncated partial mRNA
46169	8838	0	8838	1	yes	NA	variable surface protein Vir11 [Plasmodium vivax Sal-1]	Zebrafish DNA sequence from clone DKEY-16N15 in linkage group 8 Contains the 3' end of the dnmt7 gene for DNA (cytosine-5-)-methyltransferase 7, the mapre1l, microtubule-associated protein, RP/EB family, member 1, like, a novel gene, the gene for a novel protein similar to vertebrate suppressor of variegation 3-9 homolog (SUV39H1, zgc:101027), the gpr173 gene for G-protein coupled receptor 173, t…
49024	8759	0	8759	1	yes	8:27935-27983	variable surface protein Vir18 [Plasmodium vivax Sal-1]	Plasmodium vivax SaI-1 variable surface protein Vir18 partial mRNA
48649	8730	0	8730	2	yes	NA	variable surface protein Vir35 [Plasmodium vivax Sal-1]; variable surface protein Vir11 [Plasmodium vivax Sal-1]	NA
48844	8696	0	8696	2	yes	NA	variable surface protein Vir27 [Plasmodium vivax Sal-1]; variable surface protein Vir7-like [Plasmodium vivax Sal-1]	Plasmodium vivax SaI-1 variable surface protein Vir7-like partial mRNA
44307	8693	0	8693	2	yes	NA	variable surface protein Vir18 [Plasmodium vivax Sal-1]; NA	Plasmodium vivax telomeric YAC clone, complete finished sequence
45021	8612	0	8612	2	yes	NA	variable surface protein Vir11 [Plasmodium vivax Sal-1]; variable surface protein Vir30 [Plasmodium vivax Sal-1]	Plasmodium vivax telomeric YAC clone, complete finished sequence
44818	8442	0	8442	2	yes	NA	NA; variable surface protein Vir30 [Plasmodium vivax Sal-1]	NA
44852	8417	0	8417	3	yes	NA	thyroid hormone receptor-associated protein complex 100 kDa component [Culex quinquefasciatus]; variable surface protein Vir4-related [Plasmodium vivax Sal-1]; vir [Plasmodium vivax]	Plasmodium vivax SaI-1 variable surface protein Vir29-like partial mRNA
46837	8402	0	8402	2	yes	NA	variable surface protein Vir30 [Plasmodium vivax Sal-1]; hypothetical protein PCYB_001890 [Plasmodium cynomolgi strain B]	Plasmodium vivax SaI-1 variable surface protein Vir30 partial mRNA
48949	8379	0	8379	2	yes	14:781616-781703	variable surface protein Vir6-like [Plasmodium vivax Sal-1]; variable surface protein Vir23 [Plasmodium vivax Sal-1]	Plasmodium vivax SaI-1 variable surface protein Vir6 partial mRNA
48948	8348	0	8348	3	yes	NA	vir29 [Plasmodium vivax]; vir30 [Plasmodium vivax]; Cro/CI family transcriptional regulator [Carnobacterium maltaromaticum ATCC 35586]	Plasmodium vivax telomeric YAC clone, complete finished sequence
48999	8346	0	8346	3	yes	NA	NA; ATP-dependent RNA helicase CDC28 [Cryptomonas paramecium]; variable surface protein Vir6-like [Plasmodium vivax Sal-1]	Plasmodium vivax SaI-1 variable surface protein Vir18 partial mRNA
44730	8328	0	8328	1	yes	NA	variable surface protein Vir [Plasmodium vivax Sal-1]	Plasmodium vivax SaI-1 variable surface protein Vir partial mRNA
47819	8241	0	8241	2	no	NA	hypothetical protein [Plasmodium vivax Sal-1]; NADH dehydrogenase subunit K [Cycas taitungensis]	Plasmodium vivax SaI-1 hypothetical protein PVX_121350 partial mRNA
44172	8236	0	8236	2	yes	NA	folylpolyglutamate synthase [Schistosoma mansoni]; variable surface protein Vir15, truncated [Plasmodium vivax Sal-1]	Plasmodium vivax SaI-1 variable surface protein Vir15, truncated partial mRNA
47576	8217	0	8217	NA	yes	3:929906-930188	NA	Plasmodium vivax SaI-1 hypothetical protein PVX_096030 partial mRNA
44933	8209	0	8209	2	yes	NA	variable surface protein Vir15-like [Plasmodium vivax Sal-1]; hypothetical protein [Plasmodium vivax Sal-1]	Plasmodium vivax SaI-1 hypothetical protein PVX_121350 partial mRNA
44884	8162	0	8162	1	yes	NA	hypothetical protein PCYB_004730, partial [Plasmodium cynomolgi strain B]	NA
48258	8120	0	8120	1	yes	NA	variable surface protein Vir6 [Plasmodium vivax Sal-1]	Plasmodium vivax telomeric YAC clone, complete finished sequence
47985	8101	0	8101	1	yes	NA	variable surface protein vir 27 [Plasmodium vivax]	Plasmodium vivax telomeric YAC clone, complete finished sequence
46880	8072	0	8072	2	yes	NA	variable surface protein Vir6 [Plasmodium vivax Sal-1]; hypothetical protein PCYB_003500 [Plasmodium cynomolgi strain B]	Plasmodium vivax isolate MalDB57VvA29 vir gene, partial sequence
43812	8069	0	8069	1	yes	14:494934-494946	variable surface protein Vir32/4 [Plasmodium vivax Sal-1]	Plasmodium vivax SaI-1 variable surface protein Vir32/4 partial mRNA
7301	8062	0	8062	2	yes	NA	variant surface protein Vir22/5/24 [Plasmodium vivax Sal-1]; hypothetical protein PCYB_003750 [Plasmodium cynomolgi strain B]	NA
43196	8007	0	8007	3	yes	NA	hypothetical protein PCYB_003690 [Plasmodium cynomolgi strain B]; hypothetical protein gll1326 [Gloeobacter violaceus PCC 7421]; hypothetical protein PCYB_006780, partial [Plasmodium cynomolgi strain B]	NA
43847	8001	0	8001	2	yes	NA	hypothetical protein PCYB_006230 [Plasmodium cynomolgi strain B]; hypothetical protein PCYB_005740, partial [Plasmodium cynomolgi strain B]	NA
48017	8000	0	8000	4	yes	NA	hypothetical protein [Plasmodium vivax Sal-1]; variale surface protein Vir18-related [Plasmodium vivax Sal-1]; putative spike protein [Cavally virus]; Pv-fam-b protein [Plasmodium vivax Sal-1]	Plasmodium vivax telomeric YAC clone, complete finished sequence
48339	7975	0	7975	1	no	NA	hypothetical protein PCYB_002410 [Plasmodium cynomolgi strain B]	NA
47687	7971	0	7971	2	yes	NA	vir [Plasmodium vivax]; NA	Plasmodium vivax telomeric YAC clone, complete finished sequence
48940	7913	0	7913	1	yes	NA	hypothetical protein PCYB_007740, partial [Plasmodium cynomolgi strain B]	Mus musculus BAC clone RP24-94C12 from chromosome 8, complete sequence
47633	7908	0	7908	2	no	9:2140176-2140356	NA; NA	NA
47830	7770	0	7770	1	yes	NA	hypothetical protein PCYB_004210 [Plasmodium cynomolgi strain B]	NA
45374	7766	0	7766	1	yes	NA	variable surface protein Vir12/24-related [Plasmodium vivax Sal-1]	Plasmodium vivax SaI-1 variable surface protein Vir12/24-related partial mRNA
46377	7762	0	7762	2	yes	NA	variable surface protein Vir12-like [Plasmodium vivax Sal-1]; proton-dependent oligopeptide transporter (POT) family protein, di- or tripeptide:H+ symporter [Francisella novicida U112]	Plasmodium vivax SaI-1 variable surface protein Vir12-like partial mRNA
19242	7750	0	7750	2	yes	NA	variable surface protein Vir5-related [Plasmodium vivax Sal-1]; variable surface protein Vir5 [Plasmodium vivax Sal-1]	Plasmodium vivax telomeric YAC clone, complete finished sequence
49135	7717	0	7717	2	yes	NA	vir [Plasmodium vivax]; vir23 [Plasmodium vivax]	Plasmodium vivax telomeric YAC clone, complete finished sequence
45890	7698	0	7698	NA	yes	NA	NA	Plasmodium vivax SaI-1 variable surface protein Vir35 partial mRNA
48833	7681	0	7681	2	yes	NA	variable surface protein vir 27 [Plasmodium vivax]; variable surface protein Vir21, truncated [Plasmodium vivax Sal-1]	Plasmodium vivax telomeric YAC clone, complete finished sequence
44506	7666	0	7666	1	yes	NA	variable surface protein Vir24-related [Plasmodium vivax Sal-1]	NA
44790	7624	0	7624	1	yes	NA	variable surface protein Vir30 [Plasmodium vivax Sal-1]	NA
45876	7613	0	7613	2	yes	11:2350156-2350750	variable surface protein Vir35 [Plasmodium vivax Sal-1]; variable surface protein Vir11 [Plasmodium vivax Sal-1]	Plasmodium vivax telomeric YAC clone, complete finished sequence
44978	7590	0	7590	3	yes	NA	alkaline phosphatase synthesis transcriptional regulatory protein PhoP [Clostridium botulinum D str. 1873]; variable surface protein Vir11 [Plasmodium vivax Sal-1]; variable surface protein Vir [Plasmodium vivax Sal-1]	Plasmodium vivax telomeric YAC clone, complete finished sequence
48212	7585	0	7585	2	yes	NA	CYIR protein [Plasmodium cynomolgi strain B]; variable surface protein Vir11 [Plasmodium vivax Sal-1]	Plasmodium vivax telomeric YAC clone, complete finished sequence
47081	7584	0	7584	2	yes	7:1108747-1109053	NA; hypothetical protein PCYB_003790, partial [Plasmodium cynomolgi strain B]	NA
49021	7578	0	7578	3	yes	NA	variable surface protein Vir14-related [Plasmodium vivax Sal-1]; variant surface protein Vir22/5/24 [Plasmodium vivax Sal-1]; hypothetical protein PCYB_002550 [Plasmodium cynomolgi strain B]	NA
48278	7574	0	7574	2	yes	NA	variable surface protein Vir6-like [Plasmodium vivax Sal-1]; variable surface protein Vir23 [Plasmodium vivax Sal-1]	Plasmodium vivax telomeric YAC clone, complete finished sequence
49167	7488	0	7488	2	yes	NA	hypothetical protein PCYB_006210 [Plasmodium cynomolgi strain B]; hypothetical protein PCYB_006210 [Plasmodium cynomolgi strain B]	NA
47648	7486	0	7486	NA	yes	NA	NA	Plasmodium vivax telomeric YAC clone, complete finished sequence
47994	7474	0	7474	NA	yes	NA	NA	NA
48648	7463	0	7463	1	no	NA	NA	Plasmodium vivax telomeric YAC clone, complete finished sequence
48550	7451	0	7451	2	yes	NA	hypothetical protein [Plasmodium vivax Sal-1]; variable surface protein Vir4/14-related [Plasmodium vivax Sal-1]	Plasmodium vivax SaI-1 variable surface protein Vir4/14-related partial mRNA
48068	7427	0	7427	1	yes	NA	hypothetical protein PCYB_003810, partial [Plasmodium cynomolgi strain B]	NA
48765	7375	0	7375	2	yes	NA	variable surface protein Vir2/15-like [Plasmodium vivax Sal-1]; CYIR protein, partial [Plasmodium cynomolgi strain B]	Plasmodium vivax SaI-1 variable surface protein Vir6, truncated partial mRNA
47520	7367	0	7367	1	yes	NA	hypothetical protein PCYB_001550 [Plasmodium cynomolgi strain B]	NA
48305	7364	0	7364	2	yes	NA	NA; variable surface protein Vir6-like [Plasmodium vivax Sal-1]	Plasmodium vivax SaI-1 variable surface protein Vir6 partial mRNA
48806	7345	0	7345	2	yes	NA	variable surface protein Vir17 [Plasmodium vivax Sal-1]; variable surface protein vir23 [Plasmodium vivax Sal-1]	Plasmodium vivax telomeric YAC clone, complete finished sequence
48673	7329	0	7329	2	yes	NA	hypothetical protein PCYB_008170 [Plasmodium cynomolgi strain B]; vir30 [Plasmodium vivax]	Plasmodium vivax telomeric YAC clone, complete finished sequence
45188	7270	0	7270	1	yes	NA	variable surface protein Vir30 [Plasmodium vivax Sal-1]	Plasmodium vivax SaI-1 variable surface protein Vir27 partial mRNA
47073	7241	0	7241	1	yes	NA	vir [Plasmodium vivax]	NA
48090	7212	0	7212	2	yes	NA	hypothetical protein PBAL39_00952 [Pedobacter sp. BAL39]; hypothetical protein [Plasmodium vivax Sal-1]	NA
48837	7207	0	7207	1	yes	NA	vir10 [Plasmodium vivax]	Plasmodium vivax SaI-1 variable surface protein Vir35 partial mRNA
49146	54278	86.74	7197	1	yes	4:4919-6889	hypothetical protein PCYB_001320, partial [Plasmodium cynomolgi strain B]	Plasmodium vivax SaI-1 hypothetical protein partial mRNA
43305	7185	0	7185	2	yes	NA	guanyl-nucleotide exchange factor, putative [Perkinsus marinus ATCC 50983]; hypothetical protein PCYB_007740, partial [Plasmodium cynomolgi strain B]	NA
47261	7147	0	7147	3	yes	NA	predicted protein [Populus trichocarpa]; variable surface protein Vir30 [Plasmodium vivax Sal-1]; variable surface protein Vir11, truncated [Plasmodium vivax Sal-1]	Plasmodium vivax SaI-1 variable surface protein Vir30 partial mRNA
48230	7107	0	7107	1	yes	NA	hypothetical protein PCYB_004320 [Plasmodium cynomolgi strain B]	NA
48916	7055	0	7055	2	yes	NA	hypothetical protein TresaDRAFT_1454 [Treponema saccharophilum DSM 2985]; CYIR protein, partial [Plasmodium cynomolgi strain B]	Plasmodium vivax SaI-1 variable surface protein Vir14-related partial mRNA
48291	7027	0	7027	2	yes	NA	vir1 [Plasmodium vivax]; CYIR protein [Plasmodium cynomolgi strain B]	Plasmodium vivax telomeric YAC clone, complete finished sequence
48866	7023	0	7023	2	yes	NA	variable surface protein Vir5-related [Plasmodium vivax Sal-1]; hypothetical protein PCYB_002740, partial [Plasmodium cynomolgi strain B]	NA
44413	7007	0	7007	2	yes	NA	hypothetical protein PCYB_007740, partial [Plasmodium cynomolgi strain B]; hypothetical protein PCYB_006210 [Plasmodium cynomolgi strain B]	Medicago truncatula clone mth2-11c8, complete sequence
48011	6987	0	6987	1	yes	NA	CYIR protein [Plasmodium cynomolgi strain B]	Plasmodium vivax telomeric YAC clone, complete finished sequence
49184	6960	0	6960	3	yes	NA	hypothetical protein [Plasmodium vivax Sal-1]; variable surface protein Vir11 [Plasmodium vivax Sal-1]; hypothetical protein [Plasmodium vivax Sal-1]	Plasmodium vivax SaI-1 hypothetical protein PVX_034690 partial mRNA
48769	6946	0	6946	2	yes	NA	variable surface protein Vir16 [Plasmodium vivax Sal-1]; variable surface protein Vir15 [Plasmodium vivax Sal-1]	Plasmodium vivax telomeric YAC clone, complete finished sequence
49201	6913	0	6913	1	yes	NA	variable surface protein Vir7 [Plasmodium vivax Sal-1]	Plasmodium vivax SaI-1 variable surface protein Vir7 partial mRNA
47839	6904	0	6904	2	no	NA	Pv-fam-d protein [Plasmodium vivax Sal-1]; tryptophan-rich antigen (Pv-fam-a) [Plasmodium vivax Sal-1]	Plasmodium vivax SaI-1 tryptophan-rich antigen (Pv-fam-a) partial mRNA
48529	6876	0	6876	NA	yes	NA	NA	Plasmodium vivax telomeric YAC clone, complete finished sequence
47843	6788	0	6788	1	yes	NA	variable surface protein Vir23 [Plasmodium vivax Sal-1]	Plasmodium vivax telomeric YAC clone, complete finished sequence
48348	6787	0	6787	1	no	NA	Hypothetical protein CBG01124 [Caenorhabditis briggsae]	NA
44583	6780	0	6780	1	yes	5:1272480-1272491	hypothetical protein PCYB_002710 [Plasmodium cynomolgi strain B]	NA
45870	6771	0	6771	1	yes	NA	variable surface protein Vir7-like [Plasmodium vivax Sal-1]	Plasmodium vivax SaI-1 variable surface protein Vir7-like partial mRNA
48934	6756	0	6756	1	no	NA	Protein C48D1.1, isoform a [Caenorhabditis elegans]	Plasmodium vivax SaI-1 variable surface protein Vir12-related, truncated partial mRNA
48718	6740	0	6740	2	yes	NA	vir24 [Plasmodium vivax]; vir25 [Plasmodium vivax]	Plasmodium vivax telomeric YAC clone, complete finished sequence
47184	6726	0	6726	2	yes	NA	variable surface protein vir23 [Plasmodium vivax Sal-1]; variable surface protein Vir6 [Plasmodium vivax Sal-1]	Plasmodium vivax SaI-1 variable surface protein Vir6 partial mRNA
44537	6649	0	6649	1	no	NA	NA	NA
47244	6644	0	6644	1	yes	8:225303-225369	variable surface protein Vir25-related [Plasmodium vivax Sal-1]	NA
49082	6642	0	6642	2	yes	NA	variable surface protein Vir18 [Plasmodium vivax Sal-1]; vir17 [Plasmodium vivax]	Plasmodium vivax telomeric YAC clone, complete finished sequence
45330	6600	0	6600	1	yes	NA	variable surface protein Vir24-like [Plasmodium vivax Sal-1]	Plasmodium vivax SaI-1 variable surface protein Vir24-like partial mRNA
47878	6582	0	6582	1	yes	NA	variable surface protein Vir24-like [Plasmodium vivax Sal-1]	Plasmodium vivax SaI-1 variable surface protein Vir24-like partial mRNA
48809	6570	0	6570	1	yes	NA	variable surface protein Vir11 [Plasmodium vivax Sal-1]	NA
48194	6546	0	6546	1	yes	5:714685-714701	hypothetical protein PCYB_003980 [Plasmodium cynomolgi strain B]	NA
43750	6501	0	6501	2	yes	NA	variable surface protein Vir5 [Plasmodium vivax Sal-1]; variable surface protein Vir 28 [Plasmodium vivax Sal-1]	Plasmodium vivax telomeric YAC clone, complete finished sequence
46901	6463	0	6463	1	yes	NA	variable surface protein Vir11 [Plasmodium vivax Sal-1]	NA
48761	6463	0	6463	2	yes	NA	vir [Plasmodium vivax]; hypothetical protein [Plasmodium vivax Sal-1]	Plasmodium vivax isolate MalDB37VvB08 vir gene, partial sequence
44660	6408	0	6408	2	yes	NA	hypothetical protein [Plasmodium vivax Sal-1]; variable surface protein Vir30 [Plasmodium vivax Sal-1]	NA
46371	6371	0	6371	2	yes	7:1212442-1212683	NA; variable surface protein Vir30 [Plasmodium vivax Sal-1]	Plasmodium vivax SaI-1 variable surface protein Vir30 partial mRNA
48030	6370	0	6370	1	yes	NA	variable surface protein Vir30 [Plasmodium vivax Sal-1]	Plasmodium vivax SaI-1 variable surface protein Vir30, truncated partial mRNA
48445	6307	0	6307	2	yes	NA	hypothetical protein PCYB_004800 [Plasmodium cynomolgi strain B]; Pv-fam-c protein [Plasmodium vivax Sal-1]	NA
47701	6296	0	6296	NA	yes	3:617901-617928	NA	Plasmodium vivax isolate MalDB62VvD31 vir gene, partial sequence
48904	12706	50.45	6294	1	yes	14:2530247-2531097	merozoite surface protein 3 gamma (MSP3g) [Plasmodium vivax Sal-1]	Plasmodium vivax merozoite surface protein 3b (Msp-3b) gene, complete cds
46021	16445	61.75	6289	1	yes	8:930714-930840	variable surface protein Vir14/24-related [Plasmodium vivax Sal-1]	Plasmodium vivax SaI-1 variable surface protein Vir12-like partial mRNA
46622	6273	0	6273	1	yes	NA	variable surface protein Vir25-related [Plasmodium vivax Sal-1]	NA
48642	6256	0	6256	1	yes	NA	hypothetical protein Syn1_063 [Prochlorococcus phage Syn1]	NA
48014	6247	0	6247	2	yes	NA	variable surface protein Vir27 [Plasmodium vivax Sal-1]; variable surface protein Vir30 [Plasmodium vivax Sal-1]	Plasmodium vivax SaI-1 variable surface protein Vir27 partial mRNA
46395	6198	0	6198	1	yes	NA	variable surface protein Vir30 [Plasmodium vivax Sal-1]	NA
45561	6188	0	6188	1	yes	NA	variable surface protein Vir11 [Plasmodium vivax Sal-1]	NA
48695	6182	0	6182	1	yes	NA	variable surface protein Vir [Plasmodium vivax Sal-1]	Plasmodium vivax isolate MalDB185VvD02 vir gene, partial sequence
47511	6151	0	6151	1	yes	NA	hypothetical protein PCYB_002720 [Plasmodium cynomolgi strain B]	NA
47028	6150	0	6150	1	yes	NA	vir [Plasmodium vivax]	NA
49205	6145	0	6145	1	yes	NA	variable surface protein Vir25-related [Plasmodium vivax Sal-1]	NA
46094	6137	0	6137	1	yes	NA	CYIR protein [Plasmodium cynomolgi strain B]	Plasmodium vivax telomeric YAC clone, complete finished sequence
43640	6126	0	6126	1	yes	NA	hypothetical protein PCYB_006600, partial [Plasmodium cynomolgi strain B]	PREDICTED: Bombus terrestris transmembrane protein 59-like, transcript variant 2 (LOC100648952), mRNA
45562	6123	0	6123	1	yes	NA	variable surface protein Vir11 [Plasmodium vivax Sal-1]	NA
49183	6114	0	6114	2	yes	NA	vir30 [Plasmodium vivax]; vir [Plasmodium vivax]	Plasmodium vivax telomeric YAC clone, complete finished sequence
48939	6112	0	6112	1	yes	NA	variable surface protein Vir22 [Plasmodium vivax Sal-1]	NA
48838	6100	0	6100	1	no	NA	NA	Plasmodium vivax SaI-1 variable surface protein Vir27 partial mRNA
34898	6086	0	6086	1	yes	NA	variable surface protein Vir12-like [Plasmodium vivax Sal-1]	Plasmodium vivax SaI-1 variable surface protein Vir12-like partial mRNA
45692	6079	0	6079	1	yes	NA	hypothetical protein PCYB_004120 [Plasmodium cynomolgi strain B]	NA
45055	6061	0	6061	1	yes	NA	hypothetical protein PCYB_006180 [Plasmodium cynomolgi strain B]	Plasmodium vivax telomeric YAC clone, complete finished sequence
8075	6058	0	6058	2	yes	13:2174754-2175700	variable surface protein Vir11 [Plasmodium vivax Sal-1]; variable surface protein Vir11 [Plasmodium vivax Sal-1]	Plasmodium vivax SaI-1 variable surface protein Vir35 partial mRNA
43635	6023	0	6023	1	yes	NA	hypothetical protein PCYB_002100 [Plasmodium cynomolgi strain B]	NA
45636	6003	0	6003	1	yes	NA	variable surface protein Vir11 [Plasmodium vivax Sal-1]	Plasmodium vivax SaI-1 variable surface protein Vir11 partial mRNA
47922	5999	0	5999	1	yes	NA	variable surface protein Vir17 [Plasmodium vivax Sal-1]	Plasmodium vivax telomeric YAC clone, complete finished sequence
48198	5987	0	5987	1	yes	NA	variable surface protein Vir35 [Plasmodium vivax Sal-1]	Plasmodium vivax SaI-1 variable surface protein Vir35 partial mRNA
46361	5973	0	5973	1	yes	NA	hypothetical protein PCYB_004730, partial [Plasmodium cynomolgi strain B]	NA
7773	5958	0	5958	1	yes	7:1487562-1487566	hypothetical protein PCYB_006780, partial [Plasmodium cynomolgi strain B]	NA
31710	5954	0	5954	1	yes	13:2173571-2174697	variable surface protein Vir11 [Plasmodium vivax Sal-1]	Plasmodium vivax SaI-1 variable surface protein Vir35 partial mRNA
48865	5954	0	5954	2	yes	NA	variable surface protein Vir12-related [Plasmodium vivax Sal-1]; NA	Plasmodium vivax SaI-1 variable surface protein Vir12-related partial mRNA
46453	5953	0	5953	NA	yes	NA	NA	Plasmodium vivax isolate MalDB185VvD02 vir gene, partial sequence
49166	5951	0	5951	2	yes	NA	vir27 [Plasmodium vivax]; variable surface protein Vir21, truncated [Plasmodium vivax Sal-1]	Plasmodium vivax telomeric YAC clone, complete finished sequence
47918	5949	0	5949	1	yes	NA	hypothetical protein PCYB_004730, partial [Plasmodium cynomolgi strain B]	NA
44291	5930	0	5930	1	yes	NA	vir33 [Plasmodium vivax]	Plasmodium vivax telomeric YAC clone, complete finished sequence
48152	5926	0	5926	1	no	NA	NA	Plasmodium vivax SaI-1 variable surface protein Vir35 partial mRNA
47940	5905	0	5905	2	yes	NA	hypothetical protein PCYB_006210 [Plasmodium cynomolgi strain B]; hypothetical protein PCYB_007740, partial [Plasmodium cynomolgi strain B]	NA
47065	5891	0	5891	NA	yes	13:2175700-2175751	NA	Plasmodium vivax SaI-1 hypothetical protein PVX_020170 partial mRNA
45056	5882	0	5882	1	yes	NA	hypothetical protein PCYB_006180 [Plasmodium cynomolgi strain B]	Plasmodium vivax SaI-1 variable surface protein Vir28 partial mRNA
45788	5882	0	5882	1	yes	NA	vir [Plasmodium vivax]	Homo sapiens genomic DNA, chromosome 11 clone:RP11-781E6, complete sequence
49236	5876	0	5876	1	yes	NA	variable surface protein Vir6 [Plasmodium vivax Sal-1]	Plasmodium vivax SaI-1 variable surface protein Vir6 partial mRNA
48746	5870	0	5870	1	yes	NA	hypothetical protein PCYB_004120 [Plasmodium cynomolgi strain B]	Plasmodium vivax SaI-1 variable surface protein Vir22 partial mRNA
25450	5843	0	5843	1	yes	NA	variant surface protein Vir22/5/24 [Plasmodium vivax Sal-1]	NA
47594	5801	0	5801	1	yes	NA	hypothetical protein PCYB_003690 [Plasmodium cynomolgi strain B]	NA
48784	5784	0	5784	1	yes	NA	variable surface protein Vir1/9 [Plasmodium vivax Sal-1]	NA
47549	5781	0	5781	2	yes	NA	variable surface protein Vir14 [Plasmodium vivax Sal-1]; Pv-fam-c protein [Plasmodium vivax Sal-1]	Plasmodium vivax SaI-1 variable surface protein Vir14 partial mRNA
48800	5771	0	5771	1	no	NA	Pv-fam-c protein [Plasmodium vivax Sal-1]	Plasmodium vivax SaI-1 Pv-fam-c protein partial mRNA
49079	5720	0	5720	1	yes	NA	CYIR protein [Plasmodium cynomolgi strain B]	Plasmodium vivax telomeric YAC clone, complete finished sequence
48528	5716	0	5716	1	yes	NA	vir [Plasmodium vivax]	Plasmodium vivax isolate MalDB81_B51g vir (vir) gene, partial cds
49037	5715	0	5715	1	yes	NA	variable surface protein Vir6-like [Plasmodium vivax Sal-1]	Plasmodium vivax telomeric YAC clone, complete finished sequence
43113	46268	87.66	5709	NA	yes	13:1053642-1053830	NA	Plasmodium vivax SaI-1 variable surface protein Vir24-related partial mRNA
48853	5685	0	5685	NA	yes	NA	NA	Plasmodium vivax SaI-1 hypothetical protein PVX_020170 partial mRNA
48586	5679	0	5679	1	yes	10:16675-16755	variable surface protein Vir33, truncated [Plasmodium vivax Sal-1]	Plasmodium vivax telomeric YAC clone, complete finished sequence
48322	5665	0	5665	1	yes	NA	vir29 [Plasmodium vivax]	Plasmodium vivax telomeric YAC clone, complete finished sequence
49176	5647	0	5647	2	yes	NA	variable surface protein Vir14-related [Plasmodium vivax Sal-1]; variable surface protein Vir18-related [Plasmodium vivax Sal-1]	Plasmodium vivax SaI-1 variable surface protein Vir14-related partial mRNA
49206	60760	78.15	5640	5	yes	8:1026143-1026332	hypothetical protein [Plasmodium vivax Sal-1]; hypothetical protein PCYB_002920 [Plasmodium cynomolgi strain B]; hypothetical protein [Plasmodium vivax Sal-1]; hypothetical protein [Plasmodium vivax Sal-1]; hypothetical protein PCYB_002370 [Plasmodium cynomolgi strain B]	Plasmodium vivax SaI-1 variable surface protein Vir12-related partial mRNA
43571	5624	0	5624	2	yes	NA	hypothetical protein PCYB_005760 [Plasmodium cynomolgi strain B]; variable surface protein Vir27, truncated [Plasmodium vivax Sal-1]	Plasmodium vivax SaI-1 variable surface protein Vir27, truncated partial mRNA
48456	5607	0	5607	2	yes	NA	VIR-like CYIR protein [Plasmodium cynomolgi strain B]; variable surface protein Vir30 [Plasmodium vivax Sal-1]	NA
48600	5603	0	5603	1	yes	NA	variable surface protein Vir12/22/24-related [Plasmodium vivax Sal-1]	Plasmodium vivax SaI-1 variable surface protein Vir12/22/24-related partial mRNA
47506	5591	0	5591	NA	yes	NA	NA	NA
48771	5588	0	5588	2	yes	NA	variable surface protein Vir7 [Plasmodium vivax Sal-1]; hypothetical protein PCYB_003590 [Plasmodium cynomolgi strain B]	Plasmodium vivax SaI-1 variable surface protein Vir7 partial mRNA
48536	5565	0	5565	1	yes	NA	vir [Plasmodium vivax]	Plasmodium vivax isolate MalDB81_E52g vir (vir) gene, partial cds
48047	5557	0	5557	2	yes	NA	variable surface protein vir 27 [Plasmodium vivax]; variable surface protein Vir21, truncated [Plasmodium vivax Sal-1]	Plasmodium vivax isolate MalDB37VvB23 vir gene, partial sequence
46224	5538	0	5538	1	yes	NA	variable surface protein Vir25-related [Plasmodium vivax Sal-1]	NA
45094	5526	0	5526	2	yes	NA	vir26 [Plasmodium vivax]; hypothetical protein PCYB_004810, partial [Plasmodium cynomolgi strain B]	Plasmodium vivax telomeric YAC clone, complete finished sequence
48881	5526	0	5526	2	yes	NA	hypothetical protein PCYB_001990 [Plasmodium cynomolgi strain B]; variable surface protein vir 21 [Plasmodium vivax]	Plasmodium vivax SaI-1 variable surface protein Vir12-related partial mRNA
43747	5521	0	5521	NA	yes	NA	NA	NA
45758	5489	0	5489	1	yes	8:1025576-1026023	variable surface protein Vir6 [Plasmodium vivax Sal-1]	Plasmodium vivax SaI-1 variable surface protein Vir6, truncated partial mRNA
47700	5489	0	5489	1	yes	NA	variable surface protein Vir11 [Plasmodium vivax Sal-1]	Plasmodium vivax SaI-1 variable surface protein Vir12-related partial mRNA
47678	6558	16.65	5464	1	yes	NA	variable surface protein Vir5-related [Plasmodium vivax Sal-1]	Plasmodium vivax SaI-1 variable surface protein Vir14, truncated partial mRNA
48910	5429	0	5429	2	yes	7:1190606-1190633	hypothetical protein PCYB_004370, partial [Plasmodium cynomolgi strain B]; variable surface protein Vir6-like [Plasmodium vivax Sal-1]	Plasmodium vivax telomeric YAC clone, complete finished sequence
48500	5422	0	5422	1	yes	NA	variable surface protein Vir30 [Plasmodium vivax Sal-1]	Plasmodium vivax SaI-1 variable surface protein Vir30 partial mRNA
47079	5415	0	5415	1	yes	NA	hypothetical protein PCYB_006230 [Plasmodium cynomolgi strain B]	NA
45524	5414	0	5414	NA	yes	NA	NA	NA
49180	5396	0	5396	2	no	NA	Pv-fam-c protein [Plasmodium vivax Sal-1]; Dynein heavy chain family protein [Trichomonas vaginalis G3]	Plasmodium falciparum 3D7 chromosome 4
45114	5389	0	5389	NA	yes	NA	NA	Plasmodium vivax SaI-1 hypothetical protein PVX_106730 partial mRNA
48525	5356	0	5356	1	yes	NA	CYIR protein [Plasmodium cynomolgi strain B]	NA
47084	5349	0	5349	1	yes	NA	variable surface protein Vir11 [Plasmodium vivax Sal-1]	Homo sapiens genomic DNA, chromosome 11 clone:RP11-781E6, complete sequence
47681	5345	0	5345	1	yes	NA	hypothetical protein PCYB_004230, partial [Plasmodium cynomolgi strain B]	NA
43769	5336	0	5336	1	yes	NA	hypothetical protein PCYB_006410, partial [Plasmodium cynomolgi strain B]	Pig DNA sequence from clone CH242-6N5 on chromosome X, complete sequence
48847	5331	0	5331	1	yes	NA	CYIR protein [Plasmodium cynomolgi strain B]	NA
44347	5324	0	5324	1	yes	NA	hypothetical protein PCYB_006830 [Plasmodium cynomolgi strain B]	Dictyostelium discoideum AX4 hypothetical protein (DDB_G0289413) mRNA, complete cds
44612	5318	0	5318	NA	yes	NA	NA	Plasmodium vivax telomeric YAC clone, complete finished sequence
47600	5318	0	5318	1	yes	NA	CYIR protein, partial [Plasmodium cynomolgi strain B]	Plasmodium vivax telomeric YAC clone, complete finished sequence
47705	5313	0	5313	1	yes	NA	vir10 [Plasmodium vivax]	Plasmodium falciparum 3D7 chromosome 11, complete sequence
48698	5252	0	5252	1	yes	NA	hypothetical protein [Plasmodium vivax Sal-1]	NA
48634	5251	0	5251	2	yes	NA	variable surface protein Vir8-related [Plasmodium vivax Sal-1]; glycoside hydrolase family protein [Mucilaginibacter paludis DSM 18603]	Plasmodium vivax SaI-1 variable surface protein Vir8-related partial mRNA
47944	5248	0	5248	2	yes	NA	VIR-like CYIR protein, partial [Plasmodium cynomolgi strain B]; lysyl-tRNA synthetase [Xylella fastidiosa 9a5c]	NA
49142	5235	0	5235	1	yes	NA	variable surface protein Vir12-related [Plasmodium vivax Sal-1]	Plasmodium vivax SaI-1 variable surface protein Vir12-related partial mRNA
44018	5234	0	5234	NA	yes	NA	NA	NA
48943	5221	0	5221	2	yes	NA	hypothetical protein PCYB_004800 [Plasmodium cynomolgi strain B]; variable surface protein vir23 [Plasmodium vivax Sal-1]	Plasmodium vivax SaI-1 variable surface protein vir23 partial mRNA
48692	5217	0	5217	1	no	NA	NA	NA
48083	5212	0	5212	2	yes	NA	CYIR protein, partial [Plasmodium cynomolgi strain B]; hypothetical protein [Plasmodium vivax Sal-1]	Plasmodium vivax SaI-1 variable surface protein Vir6 partial mRNA
48056	5211	0	5211	NA	yes	NA	NA	Plasmodium vivax SaI-1 variable surface protein Vir33 (truncated) partial mRNA
46127	5196	0	5196	1	yes	13:2163534-2163538	hypothetical protein PCYB_007280, partial [Plasmodium cynomolgi strain B]	NA
48067	5186	0	5186	2	yes	NA	vir8 [Plasmodium vivax]; vir9 [Plasmodium vivax]	Plasmodium vivax telomeric YAC clone, complete finished sequence
46252	5170	0	5170	1	yes	NA	variable surface protein Vir30 [Plasmodium vivax Sal-1]	Plasmodium vivax SaI-1 variable surface protein Vir30 partial mRNA
44545	5145	0	5145	1	yes	NA	variable surface protein Vir30 [Plasmodium vivax Sal-1]	NA
47727	5134	0	5134	1	yes	NA	hypothetical protein PCYB_002740, partial [Plasmodium cynomolgi strain B]	NA
4696	5125	0	5125	1	yes	NA	variable surface protein Vir30 [Plasmodium vivax Sal-1]	NA
48915	120006	95.75	5102	1	yes	13:34618-70281	hypothetical protein [Plasmodium vivax Sal-1]	Plasmodium vivax SaI-1 hypothetical protein partial mRNA
47745	5089	0	5089	1	yes	NA	variable surface protein Vir6 [Plasmodium vivax Sal-1]	Plasmodium vivax SaI-1 hypothetical protein PVX_060190 partial mRNA
46529	5082	0	5082	1	yes	NA	VIR-like CYIR protein [Plasmodium cynomolgi strain B]	Plasmodium vivax SaI-1 variable surface protein Vir18-like partial mRNA
48819	5075	0	5075	1	yes	NA	vir29 [Plasmodium vivax]	Plasmodium vivax telomeric YAC clone, complete finished sequence
48261	5060	0	5060	2	yes	NA	NA; vir10 [Plasmodium vivax]	NA
47243	5056	0	5056	1	yes	8:225257-225303	hypothetical protein PCYB_003750 [Plasmodium cynomolgi strain B]	NA
27391	5052	0	5052	NA	yes	NA	NA	NA
47542	5044	0	5044	1	yes	NA	hypothetical protein PCYB_006360 [Plasmodium cynomolgi strain B]	Arcobacter butzleri RM4018, complete genome
49175	5043	0	5043	1	yes	NA	vir8 [Plasmodium vivax]	Plasmodium vivax telomeric YAC clone, complete finished sequence
47526	5035	0	5035	NA	yes	NA	NA	Plasmodium vivax SaI-1 variable surface protein Vir35 partial mRNA
49134	5016	0	5016	1	yes	NA	hypothetical protein PCYB_003390 [Plasmodium cynomolgi strain B]	Plasmodium vivax isolate MalDB187VvE14 vir gene, partial sequence
46042	5004	0	5004	1	yes	NA	variable surface protein Vir6-like [Plasmodium vivax Sal-1]	Plasmodium vivax SaI-1 variable surface protein Vir6-like partial mRNA
